# Supplementary material for: The influence of parental practices on child promotive and preventive food consumption behaviors: a systematic review and meta-analysis
Source: Int J Behav Nutr Phys Act. 2017 Apr 11;14:47. doi: 10.1186/s12966-017-0501-3 (PMC5387370; doi:10.1186/s12966-017-0501-3)
Supplement: Supplementary file 2 — Meta-analysis dataset. Cleaned meta-analysis dataset. (XLSX 15 kb) [file 12966_2017_501_MOESM2_ESM.xlsx]

## Sheet: Sheet1
Restrictive Guidance - Healthy Food
Study Name	Odds Ratio	Lower Limit	Upper Limit	Confidence level	Correlation	Sample Size	Direction	Region	Age Group	Report	TOTAL SAMPLE
Arrendondo et al					0.08	812		1	1	1				1 = North America		1 = POS		1 = Parent
Boots et al					-0.14	611		3	1	1				2 = Euro		2 = COS		2 = Child
Durao et al	1.04	0.91	1.18	0.95	0.01	4122		2	1	1				3 = Oceania		3 = FOS		3 = PC
Entin et al					0	63		5	1	3				4 = Asia
Gregory et al					-0.09	60		3	1	1				5 = Others
Kiefner-Burmeister et al					0.16	171		1	1	1
Monge-Rojas et al					-0.14	133		5	3	2
McPhie et al					0.06	117		3	1	1
Rodenburg et al (2014)					-0.02	1275		2	2	3
Van Strien et al					0.09	943		2	2	2
Vereecken et al (2004)					0.14	346		2	1	1
Vereecken et al (2010b)					0.12	609		2	2	3
Young et al					0.29	366		1	3	2	9628
Restrictive Guidance - Unhealthy Food			1.23123e+32
Study Name	Odds Ratio	Lower Limit	Upper Limit	Confidence level	Correlation	Sample Size	Direction	Region	Age Group
Arrendondo et al					-0.05	812		1	1	1
Boots et al					0.24	611		3	1	1
de Bruijn et al					-0.26	208		2	3	2
Durao et al	0.78	0.69	0.89	0.95	-0.07	4122		2	1	1
Entin et al					0.33	63		5	1	3
Gregory et al					0.12	60		3	1	1
Kiefner-Burmeister et al					-0.25	171		1	1	1
Monge-Rojas et al					-0.31	133		5	3	2
Nickelson et al	0.77	0.66	0.91	0.95	-0.07	3208		1	3	2
McPhie et al					0.13	117		3	1	1
Rodenburg et al (2014)					-0.12	1275		2	2	3
van Grieken et al (multinomial)	0.67	0.56	0.79	0.95	-0.11	1861		2	1	3
Van Strien et al					-0.28	943		2	2	2
Vereecken et al (2004)					-0.41	346		2	1	1
Vereecken et al (2010b)					-0.18	609		2	2	3	14539
Active Guidance - Healthy Food
Study Name	Odds Ratio	Lower Limit	Upper Limit	Confidence level	Correlation	Sample Size	Direction	Region	Age Group
Melbye & Hansen					0.15	796		2	2	3
Vereecken et al (2004)					0.15	346		2	1	1	1142
Active Guidance - Unhealthy Food
Study Name	Odds Ratio	Lower Limit	Upper Limit	Confidence level	Correlation	Sample Size	Direction	Region	Age Group
Melbye & Hansen					-0.14	796		2	2	3
Vereecken et al (2004)					0.07	346		2	1	1	1142
Availability - Healthy Food
Study Name	Odds Ratio	Lower Limit	Upper Limit	Confidence level	Correlation	Sample Size	Direction	Region	Age Group
Boots et al					0.13	611		3	1	1
Brug et al	1.22	1	1.48	0.98	0.06	13305		2	2	2
Cullen et al					0.28	230		1	2	2
De Bourdeaudhuij et al (2005)					0.22	326		2	2	2
Durao et al	1.16	1.04	1.29	0.95	0.04	4122		2	1	1
Entin et al					0.11	63		5	1	3
Goldman et al					0.26	229		1	1	3
Gregory et al					0.38	60		3	1	1
Harris & Ramsey					0.22	102		1		1
Koui & Jago					0.61	167		2	2	2
McGowan et al					0.17	434		2	1	1
Melbye & Hansen					0.2	796		2	2	3
Reinaerts et al					0.3	1739		2	2	1
Rodenburg et al (2014)					0.15	1275		2	2	3
Young et al					0.53	366		1	3	2	23825
Availability - Unhealthy Food
Study Name	Odds Ratio	Lower Limit	Upper Limit	Confidence level	Correlation	Sample Size	Direction	Region	Age Group
Entin et al					0.51	63		5	1	3
Gregory et al					0.34	60		3	1	1
McGowan et al					0.42	434		2	1	1
Ostbye et al					0.44	208		1	1	1
van Grieken et al	0.61	0.54	0.7	0.95	0.14	2047		2	1	3
Vereecken et al (2010b)					0.22	609		2	2	3	3421
Accessibility - Healthy Food
Study Name	Odds Ratio	Lower Limit	Upper Limit	Confidence level	Correlation	Sample Size	Direction	Region	Age Group
Goldman et al					0.26	229		1	1	3
Ray et al	1.46	1.33	1.6	0.95	0.12	8736		2	2	2
	1.62	1.42	1.85	0.95
Reinaerts et al					-0.05	1739		2	2	1	10704
Accessibility - Unhealthy Food
Modeling - Healthy Food
Study Name	Odds Ratio	Lower Limit	Upper Limit	Confidence level	Correlation	Sample Size	Direction	Region	Age Group
Brown & Ogden					0.39	112		2	2	3
Cooke et al (2004)					0.44	564		2	1	1
Cullen et al					0.2	230		1	2	2
De Bourdeaudhuij et al (2005)					0.35	326		2	2	2
De Bourdeaudhuij et al (2008)	1.95	1.74	2.19	0.98	0.14	13305		2	2	2
	1.43	1.29	1.6	0.98
Gibson et al					0.18	92		2	2	3
Entin et al					0.21	63		5	1	3
Goldman et al					0.15	229		1	1	3
Gregory et al					0.39	60		3	1	1
Harris & Ramsey					0.59	102		1		1
McGowan et al					0.46	434		2	1	1
Ostbye et al					0.05	208		1	1	1
Reinaerts et al					0.22	1739		2	2	1
Vereecken et al (2004)					0.47	346		2	1	1
Wardle et al (2005)					0.48	564		2	1	1
Vereecken et al (2010b)					0.24	609		2	2	3
Vereecken et al (2010a)					0.28	755		2	1	1
Young et al					0.42	366		1	3	2	20104
Modeling - Unhealthy Food
Study Name	Odds Ratio	Lower Limit	Upper Limit	Confidence level	Correlation	Sample Size	Direction	Region	Age Group
Brown & Ogden					0.32	112		2	2	3
Gibson et al					0.09	92		2	2	3
McGowan et al					0.49	434		2	1	1
Vereecken et al (2004)					0.47	346		2	1	1
Vereecken et al (2010b)					0.28	609		2	2	3	1593
Pressure to eat - Healthy Food
Study Name	Odds Ratio	Lower Limit	Upper Limit	Confidence level	Correlation	Sample Size	Direction	Region	Age Group
Arrendondo et al					-0.07	812		1	1	1
Bante et al	0.96	0.79	1.2	0.95	-0.01	1555		1	1	1
Durao et al	0.85	0.78	0.92	0.95	-0.05	4122		2	1	1
Entin et al					-0.13	63		5	1	3
Gregory et al					-0.19	63		3	1	1
McPhie et al					-0.11	117		3	1	1
Van Strien et al					0	943		2	2	2
Vereecken et al (2004)					0.1	346		2	1	1
Vereecken et al (2010b)					0.04	609		2	2	3
Vereecken et al (2009)	0.8	0.66	0.96	0.95	-0.05	1614		2	2	3
	0.88	0.73	1.06	0.95
Wardle et al					-0.17	564		2	1	1	10808
Pressure to eat - Unhealthy Food
Study Name	Odds Ratio	Lower Limit	Upper Limit	Confidence level	Correlation	Sample Size	Direction	Region	Age Group
Arrendondo et al					0.1	812		1	1	1
Durao et al	1.13	1.04	1.23	0.95	0.03	4122		2	1	1
Entin et al					0.22	63		5	1	3
Gregory et al					0.26	60		3	1	1
McPhie et al					-0.15	117		3	1	1
Van Strien et al					-0.02	943		2	2	2
Vereecken et al (2004)					0.01	346		2	1	1
Vereecken et al (2010b)					0.06	609		2	2	3
Vereecken et al (2009)	1.22	0.99	1.5	0.95	0.07	1614		2	2	3	8686
	1.37	1.1	1.7	0.95
Rewarding - Healthy Food
Study Name	Odds Ratio	Lower Limit	Upper Limit	Confidence level	Correlation	Sample Size	Direction	Region	Age Group
Bante et al	1.34	1.08	1.7	0.95	0.08	1555		1	1	1
Vereecken et al (2004)					-0.02	346		2	1	1
Vereecken et al (2010b)					0.02	609		2	2	3
Vereecken et al (2009)	1.07	0.9	1.27	0.95	0.02	1614		2	2	3	4124
	0.93	0.78	1.1	0.95	-0.02
Rewarding - Unhealthy Food
Study Name	Odds Ratio	Lower Limit	Upper Limit	Confidence level	Correlation	Sample Size	Direction	Region	Age Group
Vereecken et al (2004)					0.13	346		2	1	1
Vereecken et al (2010b)					0.08	609		2	2	3
Vereecken et al (2009)	0.87	0.72	1.05	0.95	-0.02	1614		2	2	3	2569
	1.07	0.88	1.31	0.95	Sweets
Reward with Praise - Healthy Food
Study Name	Odds Ratio	Lower Limit	Upper Limit	Confidence level	Correlation	Sample Size	Direction	Region	Age Group
Arrendondo et al					0.32	812		1	1	1
Vereecken et al (2004)				Fruits (Spearman)	0.18	346		2	1	1
Vereecken et al (2010b)					0.08	609		2	2	3
Vereecken et al (2009)	1.09	0.99	1.2	0.95	0.02	1614		2	2	3	3381
	1.04	0.95	1.15	0.95
Reward with Praise - Unhealthy Food
Study Name	Odds Ratio	Lower Limit	Upper Limit	Confidence level	Correlation	Sample Size	Direction	Region	Age Group
Arrendondo et al					-0.08	812		1	1	1
Vereecken et al (2004)					-0.08	346		2	1	1
Vereecken et al (2010b)					-0.02	609		2	2	3
Vereecken et al (2009)	0.94	0.85	1.04	0.95	-0.02	1614		2	2	3	3381
	0.97	0.97	1.09	0.95
Food as Reward - Healthy Food
Study Name	Odds Ratio	Lower Limit	Upper Limit	Confidence level	Correlation	Sample Size	Direction	Region	Age Group
Entin et al					0.04	63		5	1	3
Kiefner-Burmeister et al					-0.16	171		1	1	1
Rodenburg et al (2014)					-0.06	1275		2	2	3	1509
Food as Reward - Unhealthy Food
Study Name	Odds Ratio	Lower Limit	Upper Limit	Confidence level	Correlation	Sample Size	Direction	Region	Age Group
Entin et al					0.2	63		5	1	3
Kiefner-Burmeister et al					0.22	171		1	1	1
Rodenburg et al (2014)					0.05	1275		2	2	3
Sleddens et al (2010)					0.19	135		2	1	1	1644
